# Supplementary material for: Yellow Fever Outbreak in Eastern Senegal, 2020–2021
Source: Viruses. 2021 Jul 28;13(8):1475. doi: 10.3390/v13081475 (PMC8402698; doi:10.3390/v13081475)
Supplement: Supplementary file 1 [file viruses-13-01475-s001.zip]

Archive with 5 entries (5 files):
- .DS_Store
- List S1. YFV_manuscript_Viruses.pdf
- Table S1. YFV_manuscript_Viruses.pdf
- Table S2. YFV_manuscript_Viruses_Revised.pdf
- Table S3. YFV_manuscript_Viruses.pdf
